# Supplementary material for: Caspofungin for Primary Antifungal Prophylaxis in Acute Myeloid Leukemia: A Real-Life Study from an Academic Center
Source: Cancers (Basel). 2025 Jun 28;17(13):2184. doi: 10.3390/cancers17132184 (PMC12248434; doi:10.3390/cancers17132184)
Supplement: Supplementary file 1 [file cancers-17-02184-s001.zip]

Archive with 1 entries (1 files):
- cancers-3696574-supplementary.pdf
